# Supplementary material for: Heritability of cerebellar subregion volumes in adolescent and young adult twins
Source: Hum Brain Mapp. 2024 May 26;45(8):e26717. doi: 10.1002/hbm.26717 (PMC11128777; doi:10.1002/hbm.26717)
Supplement: Supplementary file 2 — TABLE S1: Excluded volumes, volume mean, standard deviation, and covariate effects estimated from saturated models for the QTIM and QTAB datasets. TABLE S2. Twin correlations and variance component estimates (relative to total phenotypic variance) and model fit statistics (AIC, LRT) for the QTIM dataset. TABLE S3. Twin correlations and variance component estimates (relative to total phenotypic variance) and model fit statistics (AIC, LRT) for the QTAB dataset. TABLE S4. Variance component estimates (relative to total phenotypic variance) and model fit statistics (AIC, LRT) for the pooled dataset. TABLE S5. Volume mean, standard deviation, twin correlations, and variance component estimates (relative to total phenotypic variance) for paediatric and adult parcellation volumes in the QTAB dataset. TABLE S6. Test–retest reliability estimates in the QTIM dataset (n = 43) using ACAPULCO v0.2.1 and v0.3.0. TABLE S7. Meta‐analysis heritability estimates with 95% confidence intervals. [file HBM-45-e26717-s001.xlsx]

## Sheet: TableOfContents
Table Of Contents
TABLE S1. Excluded volumes, volume mean, standard deviation, and covariate effects estimated from saturated models for the QTIM and QTAB datasets.
TABLE S2. Twin correlations and variance component estimates (relative to total phenotypic variance) and model fit statistics (AIC, LRT) for the QTIM dataset.
TABLE S3. Twin correlations and variance component estimates (relative to total phenotypic variance) and model fit statistics (AIC, LRT) for the QTAB dataset.
TABLE S4. Variance component estimates (relative to total phenotypic variance) and model fit statistics (AIC, LRT) for the pooled dataset.
TABLE S5. Volume mean, standard deviation, twin correlations, and variance component estimates (relative to total phenotypic variance) for paediatric and adult parcellation volumes in the QTAB dataset.
TABLE S6. Test-retest reliabiltiy estimates in the QTIM dataset (n = 43) using ACAPULCO v0.2.1 and v0.3.0
TABLE S7. Meta-analysis heritability estimates with 95% confidence intervals

## Sheet: Table S1
TABLE S1. Excluded volumes, volume mean, standard deviation, and covariate effects estimated from saturated models for the QTIM and QTAB datasets.
	QTIM										QTAB
	Excluded			Age		Sex*		ICV			Excluded			Age		Sex*		ICV
	QC	Outlier	Mean (SD)	Coefficient	q-value	Coefficient	q-value	Coefficient	q-value		QC	Outlier	Mean (SD)	Coefficient	q-value	Coefficient	q-value	Coefficient	q-value
Anterior
Left I-III	0	4	943 (178)	-0.03	0.01	0.01	0.92	0.28	1.01e-09		0	0	1020 (193)	-0.03	0.65	0.12	0.52	0.32	6.95e-07
Right I-III	0	3	989 (182)	-0.03	0.01	0.02	0.89	0.32	2.54e-12		1	1	1138 (207)	-0.04	0.54	0.36	0.03	0.16	0.01
Left IV	7	2	3385 (531)	-0.01	0.63	0.17	0.08	0.3	1.6e-10		0	0	3353 (530)	-0.03	0.7	0.39	0.02	0.23	0.000239
Right IV	7	0	3450 (546)	-0.01	0.26	0.26	0.01	0.27	4.16e-09		0	0	3583 (584)	-0.01	0.89	0.19	0.37	0.27	2.93e-05
Left V	15	2	3092 (412)	0.01	0.6	0.2	0.04	0.29	8.22e-10		0	0	3362 (491)	0.09	0.2	0.01	0.95	0.29	6.22e-06
Right V	15	1	3380 (483)	0.01	0.37	0.57	1.34e-09	0.22	4.24e-07		0	0	3522 (524)	0.13	0.01	0.11	0.52	0.38	6.04e-10
Superior Posterior
Left VI	3	0	9812 (1356)	0	0.86	0.17	0.05	0.48	3.49e-29		1	0	10153 (1278)	0.01	0.81	-0.11	0.52	0.58	1.29e-22
Right VI	1	1	9555 (1317)	0	0.85	0.13	0.15	0.43	3e-22		2	0	9963 (1228)	-0.01	0.84	0	0.99	0.47	1.16e-14
Left Crus I	72	1	12906 (1751)	-0.02	0.16	0.27	0.01	0.39	5.26e-18		21	0	14897 (1811)	0.05	0.54	0.33	0.04	0.28	3.84e-06
Right Crus I	106	2	13567 (1766)	-0.01	0.6	0.19	0.07	0.34	2.54e-12		22	0	14778 (1795)	0.05	0.5	0.36	0.03	0.33	5.72e-08
Left Crus II	70	2	7798 (1164)	-0.01	0.62	0.24	0.03	0.27	4.69e-08		22	0	8944 (1215)	-0.05	0.5	0.1	0.6	0.34	2.38e-07
Right Crus II	109	3	8101 (1398)	-0.01	0.31	0.59	1.34e-09	0.24	2.2e-07		19	2	8771 (1273)	-0.02	0.78	0.15	0.47	0.34	1.11e-07
Left VIIB	63	0	6253 (989)	-0.03	0.01	0.29	0.00467	0.39	1.97e-17		3	1	7395 (1146)	0.06	0.5	0.17	0.37	0.43	1.45e-12
Right VIIB	104	0	6136 (1012)	-0.01	0.66	-0.05	0.67	0.31	1.89e-09		0	2	8202 (1191)	0.02	0.7	0.24	0.12	0.36	2.71e-09
Inferior Posterior
Left VIIIA	0	2	4430 (957)	0.01	0.6	0.6	2.41e-12	0.32	6.66e-15		6	0	5071 (1023)	-0.06	0.5	0.08	0.67	0.36	1.36e-08
Right VIIIA	2	1	3978 (886)	-0.01	0.45	0.24	0.01	0.33	3.22e-13		5	0	4491 (879)	-0.02	0.76	0.06	0.73	0.28	1.4e-05
Left VIIIB	0	0	2678 (607)	0.04	0.000288	0.24	0.02	0.18	0.00013		4	0	3146 (661)	0.12	0.03	0.19	0.37	0.16	0.01
Right VIIIB	1	3	3196 (576)	0.03	0.00295	0.31	0.00212	0.24	1.48e-07		6	0	3344 (640)	0.05	0.5	0.12	0.52	0.31	1.11e-06
Left IX	0	1	3017 (564)	-0.02	0.19	0.07	0.49	0.23	4.17e-07		5	1	3275 (607)	-0.03	0.7	0.04	0.81	0.21	0.000299
Right IX	1	1	2913 (552)	-0.01	0.33	0.08	0.44	0.23	6.61e-07		5	0	3185 (642)	-0.03	0.7	0.08	0.67	0.19	0.00188
Flocculonodular
Left X	3	2	480 (74)	0.01	0.61	0.21	0.04	0.19	6.3e-05		0	0	427 (68)	0.02	0.74	0.14	0.52	0.18	0.00494
Right X	0	1	524 (77)	0.01	0.45	0.21	0.04	0.18	8.06e-05		0	1	455 (71)	0.06	0.5	0.06	0.73	0.3	1.68e-06
Vermis
Vermis VI	0	3	1583 (209)	0.02	0.19	0.09	0.39	0.32	6.59e-12		0	0	1644 (204)	0	0.91	0.31	0.05	0.25	6.47e-05
Vermis VII	0	3	1014 (153)	0	0.79	0.17	0.09	0.2	1.11e-05		1	1	1024 (156)	-0.04	0.62	-0.16	0.46	0.28	1.29e-05
Vermis VIII	0	1	1994 (286)	-0.01	0.31	0.52	3.41e-09	0.25	9.39e-09		0	2	2131 (302)	0.05	0.54	0.56	5.21e-05	0.18	0.00134
Vermis IX	1	2	1012 (153)	0.01	0.62	0.22	0.03	0.27	3.06e-09		0	0	996 (157)	0.06	0.5	-0.05	0.77	0.3	4.07e-06
Vermis X	0	2	339 (56)	0	0.66	-0.05	0.62	0.23	6.61e-07		0	0	318 (49)	0.1	0.2	-0.14	0.52	0.21	0.00139
White Matter
Corpus Medullare	0	1	12600 (1499)	0.02	0.06	0.2	0.01	0.53	9.62e-40		0	3	12006 (1287)	0.13	0.01	0.06	0.68	0.54	1.3e-27
Global
Total Cerebellar Volume**	147	32	128596 (11619)	-0.01	0.61	0.33	8.71e-05	0.53	4.24e-37		45	5	139947 (11465)	0.04	0.54	0.24	0.06	0.57	5.4e-28
Bold coefficients and q-values significant at 0.05
Covariate coefficients obtained from saturated models with equal means and variances across birth order, zygosity, and twins/singletons siblings of twins
The significance of covariate effects were tested by fitting submodels with the covariate of interest set to zero and assessing model fit via likelihood ratio tests.
Cerebellar volumes and eTIV were standardised using the R function "scale" prior to analysis
* Dummy coded (0 = Female, 1 = Male)
** Total cerebellar volume was excluded for participants with individual regions excluded due to QC or outlier values

## Sheet: Table S2
TABLE S2. Twin correlations and variance component estimates (relative to total phenotypic variance) and model fit statistics (AIC, LRT) for the QTIM dataset.
	Twin Correlations (95% CI)			Variance Estimates (95% CI)				Variance Estimates (95% CI)			Model Fit (AIC)					Model Fit (LRT q-values)
	rMZ	rDZ		A	C	E		A	E		ACE	AE	CE	E		ACE drop C	ACE drop A	ACE drop AC
Anterior
Left I-III	0.72 (0.63, 0.79)	0.18 (0.04, 0.30)		1.09 (0.79, 1.39)	-0.37 (-0.64, -0.11)	0.28 (0.21, 0.37)		0.69 (0.58, 0.77)	0.31 (0.23, 0.42)		3073.17	3079.17	3113.88	3155.91		0.00468481	6.3616e-11	1.46314e-19
Right I-III	0.71 (0.61, 0.78)	0.15 (0.01, 0.28)		1.12 (0.81, 1.44)	-0.42 (-0.70, -0.14)	0.29 (0.22, 0.39)		0.67 (0.55, 0.75)	0.33 (0.25, 0.45)		3081.51	3088.87	3120.75	3153.49		0.00221446	1.34109e-10	3.1596e-17
Left IV	0.65 (0.54, 0.73)	0.28 (0.14, 0.40)		0.73 (0.42, 1.05)	-0.09 (-0.37, 0.17)	0.35 (0.27, 0.46)		0.64 (0.53, 0.72)	0.36 (0.28, 0.47)		3072.67	3071.09	3090.15	3146.42		0.515771	1.01581e-05	1.30512e-17
Right IV	0.56 (0.42, 0.66)	0.16 (0.02, 0.30)		0.79 (0.43, 1.15)	-0.24 (-0.54, 0.06)	0.44 (0.34, 0.58)		0.52 (0.38, 0.63)	0.48 (0.37, 0.62)		3142.24	3142.72	3157.06	3184.82		0.115493	4.10913e-05	7.68459e-11
Left V	0.51 (0.35, 0.63)	0.12 (-0.00, 0.25)		0.77 (0.39, 1.12)	-0.26 (-0.55, 0.01)	0.49 (0.37, 0.65)		0.44 (0.29, 0.57)	0.56 (0.43, 0.71)		3133.1	3134.58	3145.18	3160.07		0.0621976	0.000175817	1.88962e-07
Right V*	0.46 (0.31, 0.58)	0.39 (0.25, 0.50)		0.15 (-0.20, 0.49)	0.31 (0.03, 0.56)	0.54 (0.42, 0.69)		0.50 (0.38, 0.60)	0.50 (0.40, 0.62)		2997.53	3000.1	2996.26	3047.43		0.0325245	0.392861	1.97516e-12
Superior Posterior
Left VI	0.81 (0.74, 0.85)	0.48 (0.36, 0.57)		0.66 (0.45, 0.90)	0.15 (-0.08, 0.34)	0.19 (0.15, 0.26)		0.81 (0.75, 0.85)	0.19 (0.15, 0.25)		2737.37	2737.07	2769.07	2904.52		0.19219	6.45414e-09	6.84906e-38
Right VI	0.82 (0.76, 0.86)	0.50 (0.39, 0.59)		0.64 (0.43, 0.87)	0.18 (-0.04, 0.36)	0.18 (0.14, 0.24)		0.82 (0.77, 0.86)	0.18 (0.14, 0.23)		2800.6	2801.15	2832.38	2973.19		0.109689	6.16913e-09	4.49125e-39
Left Crus I	0.84 (0.79, 0.88)	0.43 (0.29, 0.54)		0.84 (0.60, 1.11)	0.01 (-0.26, 0.23)	0.16 (0.12, 0.21)		0.84 (0.79, 0.88)	0.16 (0.12, 0.21)		2533.19	2531.19	2578.9	2688.88		0.941537	4.92438e-12	2.10307e-35
Right Crus I	0.83 (0.76, 0.87)	0.42 (0.26, 0.54)		0.82 (0.56, 1.14)	0.01 (-0.30, 0.26)	0.17 (0.13, 0.24)		0.83 (0.77, 0.87)	0.17 (0.13, 0.23)		2515.49	2513.49	2551.96	2645.6		0.950443	5.55517e-10	7.56466e-30
Left Crus II	0.71 (0.61, 0.78)	0.31 (0.16, 0.43)		0.81 (0.51, 1.13)	-0.10 (-0.39, 0.16)	0.29 (0.22, 0.39)		0.70 (0.60, 0.78)	0.30 (0.22, 0.40)		2834.59	2833.12	2855.86	2908.39		0.465011	1.40596e-06	1.2726e-17
Right Crus II	0.66 (0.54, 0.74)	0.31 (0.16, 0.44)		0.69 (0.37, 1.03)	-0.03 (-0.34, 0.24)	0.34 (0.26, 0.46)		0.65 (0.54, 0.74)	0.35 (0.26, 0.46)		2588.14	2586.19	2602.3	2653.63		0.816163	5.80935e-05	8.10791e-16
Left VIIB	0.61 (0.48, 0.70)	0.24 (0.10, 0.37)		0.74 (0.40, 1.08)	-0.13 (-0.43, 0.15)	0.39 (0.30, 0.52)		0.59 (0.47, 0.69)	0.41 (0.31, 0.53)		2789.51	2788.32	2803.52	2843.04		0.365539	6.27253e-05	3.20243e-13
Right VIIB*	0.58 (0.44, 0.69)	0.45 (0.33, 0.56)		0.26 (-0.09, 0.58)	0.32 (0.05, 0.57)	0.42 (0.31, 0.56)		0.62 (0.51, 0.71)	0.38 (0.29, 0.49)		2830.45	2833.88	2830.69	2900.8		0.0198494	0.134403	7.15657e-17
Inferior Posterior
Left VIIIA	0.60 (0.48, 0.69)	0.26 (0.13, 0.38)		0.69 (0.36, 1.01)	-0.09 (-0.37, 0.18)	0.40 (0.31, 0.52)		0.59 (0.48, 0.68)	0.41 (0.32, 0.52)		2895.12	2893.51	2908.53	2958.93		0.532255	8.64501e-05	1.88399e-15
Right VIIIA	0.54 (0.41, 0.65)	0.26 (0.13, 0.38)		0.56 (0.22, 0.89)	-0.02 (-0.29, 0.24)	0.46 (0.35, 0.59)		0.54 (0.42, 0.64)	0.46 (0.36, 0.58)		3085.83	3083.85	3093.43	3135.75		0.889498	0.00193809	1.95715e-12
Left VIIIB	0.60 (0.48, 0.69)	0.34 (0.22, 0.44)		0.52 (0.22, 0.82)	0.07 (-0.17, 0.30)	0.40 (0.31, 0.52)		0.61 (0.50, 0.69)	0.39 (0.31, 0.50)		3150.56	3148.92	3159.44	3224.34		0.547468	0.000971943	1.28793e-17
Right VIIIB	0.64 (0.52, 0.73)	0.30 (0.18, 0.41)		0.68 (0.37, 0.98)	-0.04 (-0.30, 0.20)	0.36 (0.27, 0.48)		0.63 (0.52, 0.72)	0.37 (0.28, 0.48)		3069.76	3067.87	3083.17	3135.31		0.742952	8.65499e-05	7.91283e-16
Left IX	0.91 (0.88, 0.93)	0.45 (0.34, 0.55)		0.91 (0.71, 1.14)	0.00 (-0.23, 0.19)	0.09 (0.07, 0.12)		0.91 (0.88, 0.93)	0.09 (0.07, 0.12)		2856.11	2854.11	2949.17	3104.42		0.998419	1.84613e-22	1.62174e-55
Right IX	0.86 (0.81, 0.89)	0.40 (0.27, 0.50)		0.93 (0.71, 1.18)	-0.07 (-0.32, 0.14)	0.14 (0.11, 0.19)		0.86 (0.81, 0.89)	0.14 (0.11, 0.19)		2945.7	2944.08	3010.87	3126.38		0.535435	2.4802e-16	7.85412e-41
Flocculonodular
Left X	0.69 (0.59, 0.77)	0.22 (0.08, 0.35)		0.94 (0.64, 1.26)	-0.25 (-0.54, 0.01)	0.31 (0.23, 0.41)		0.67 (0.55, 0.75)	0.33 (0.25, 0.45)		3167.45	3168.98	3195.01	3234.68		0.0599964	5.41723e-08	3.40682e-16
Right X	0.63 (0.51, 0.71)	0.25 (0.12, 0.38)		0.74 (0.42, 1.07)	-0.12 (-0.41, 0.15)	0.37 (0.29, 0.49)		0.61 (0.50, 0.70)	0.39 (0.30, 0.50)		3139.55	3138.27	3156.6	3207.31		0.396212	1.27783e-05	2.62675e-16
Vermis
Vermis VI	0.82 (0.76, 0.86)	0.35 (0.22, 0.46)		0.94 (0.70, 1.21)	-0.12 (-0.38, 0.11)	0.18 (0.14, 0.24)		0.82 (0.75, 0.86)	0.18 (0.14, 0.25)		3002.73	3001.72	3052.72	3138.97		0.321357	5.59413e-13	3.53021e-31
Vermis VII	0.79 (0.72, 0.84)	0.29 (0.16, 0.41)		0.99 (0.73, 1.27)	-0.20 (-0.47, 0.04)	0.21 (0.16, 0.28)		0.78 (0.70, 0.83)	0.22 (0.17, 0.30)		3041.41	3042.12	3087.54	3165.07		0.0994866	3.98327e-12	1.90085e-28
Vermis VIII	0.87 (0.83, 0.90)	0.44 (0.31, 0.54)		0.87 (0.66, 1.12)	0.00 (-0.25, 0.21)	0.13 (0.10, 0.17)		0.87 (0.83, 0.90)	0.13 (0.10, 0.17)		2735.28	2733.28	2804.03	2934.73		0.997975	4.06181e-17	6.64623e-45
Vermis VIX	0.82 (0.76, 0.87)	0.43 (0.32, 0.53)		0.78 (0.57, 1.02)	0.04 (-0.19, 0.24)	0.18 (0.13, 0.24)		0.82 (0.77, 0.87)	0.18 (0.13, 0.23)		3015.08	3013.21	3057.69	3172.87		0.713921	2.39943e-11	7.37696e-36
Vermis X	0.79 (0.71, 0.84)	0.39 (0.28, 0.49)		0.79 (0.57, 1.03)	-0.00 (-0.23, 0.19)	0.21 (0.16, 0.29)		0.79 (0.72, 0.84)	0.21 (0.16, 0.28)		3113.1	3111.1	3148.85	3247.91		0.966148	8.02714e-10	7.2022e-31
White Matter
Corpus Medullare	0.87 (0.82, 0.90)	0.43 (0.31, 0.54)		0.87 (0.66, 1.12)	-0.00 (-0.25, 0.20)	0.13 (0.10, 0.18)		0.87 (0.82, 0.90)	0.13 (0.10, 0.18)		2394.53	2392.53	2458.94	2600.1		0.976517	3.67593e-16	3.10757e-46
Global
Total Cerebellar Volume	0.88 (0.83, 0.91)	0.45 (0.29, 0.57)		0.87 (0.61, 1.19)	0.01 (-0.30, 0.26)	0.12 (0.09, 0.17)		0.88 (0.83, 0.91)	0.12 (0.09, 0.17)		1761.24	1759.25	1811.42	1912.64		0.932284	5.06326e-13	1.80049e-34
Bold q-values significant at 0.05
Twin correlations obtained from saturated models with equal means and variances across birth order, zygosity, and twins/singletons siblings of twins.
Variance component estimates obtained from univariate models fit separately to the QTIM and QTAB datasets (allowing means and estimated variance components to differ between datasets).
Note: We used the direct variance parameterisation of the univariate ACE model, which does not bound variance estimates to be positive (i.e., negative variance estimates are possible). Negative C variance component estimates can indicate schotastic noise around a zero C estimate or evidence of non-additive genetic effects (D, e.g., dominance and epistasis). However, as the present study did not h…
* Models showed suggestive evidence for common environment (C) influence. Due to the small sample size (which likely underpowered to accurately distinguish between A and C effects) and the minimal differences between AE and CE AIC values, AE models were selected for these regions.

## Sheet: Table S3
TABLE S3. Twin correlations and variance component estimates (relative to total phenotypic variance) and model fit statistics (AIC, LRT) for the QTAB dataset.
	Twin Correlations (95% CI)			Variance Estimates (95% CI)				Variance Estimates (95% CI)			Model Fit (AIC)					Model Fit (LRT q-values)
	rMZ	rDZ		A	C	E		A	E		ACE	AE	CE	E		ACE drop C	ACE drop A	ACE drop AC
Anterior
Left I-III	0.62 (0.48, 0.72)	0.20 (0.00, 0.38)		0.83 (0.40, 1.28)	-0.21 (-0.63, 0.16)	0.38 (0.28, 0.52)		0.60 (0.46, 0.71)	0.40 (0.29, 0.54)		3073.17	3072.34	3084.96	3114.41		0.279444	0.000203963	1.49887e-10
Right I-III	0.56 (0.40, 0.68)	0.20 (0.02, 0.37)		0.72 (0.27, 1.17)	-0.16 (-0.55, 0.21)	0.44 (0.32, 0.60)		0.54 (0.39, 0.67)	0.46 (0.33, 0.61)		3081.51	3080.18	3088.93	3111.73		0.412277	0.00214684	3.69561e-08
Left IV	0.57 (0.43, 0.68)	0.34 (0.14, 0.50)		0.46 (0.04, 0.92)	0.11 (-0.31, 0.45)	0.43 (0.32, 0.57)		0.58 (0.45, 0.68)	0.42 (0.32, 0.55)		3072.67	3070.97	3075.37	3116.79		0.582604	0.0300912	3.55416e-11
Right IV	0.64 (0.51, 0.74)	0.26 (0.08, 0.42)		0.78 (0.38, 1.19)	-0.13 (-0.51, 0.20)	0.36 (0.26, 0.49)		0.63 (0.50, 0.73)	0.37 (0.27, 0.50)		3142.24	3140.8	3154.32	3189.69		0.453933	0.000175594	6.71517e-12
Left V	0.49 (0.32, 0.62)	0.27 (0.07, 0.44)		0.43 (-0.03, 0.90)	0.06 (-0.36, 0.42)	0.51 (0.38, 0.68)		0.49 (0.34, 0.62)	0.51 (0.38, 0.66)		3133.1	3131.18	3134.43	3160.52		0.780505	0.0679569	1.50728e-07
Right V	0.50 (0.33, 0.63)	0.26 (0.06, 0.43)		0.48 (0.02, 0.95)	0.02 (-0.39, 0.39)	0.50 (0.37, 0.67)		0.50 (0.35, 0.62)	0.50 (0.38, 0.65)		2997.53	2995.54	2999.67	3026.15		0.907365	0.0418939	8.25209e-08
Superior Posterior
Left VI	0.78 (0.70, 0.84)	0.34 (0.14, 0.50)		0.89 (0.56, 1.29)	-0.11 (-0.50, 0.21)	0.22 (0.16, 0.30)		0.78 (0.70, 0.84)	0.22 (0.16, 0.30)		2737.37	2735.77	2764.28	2828.64		0.528238	7.60164e-08	2.05767e-21
Right VI	0.80 (0.73, 0.86)	0.39 (0.21, 0.54)		0.82 (0.51, 1.20)	-0.02 (-0.39, 0.28)	0.20 (0.14, 0.27)		0.80 (0.73, 0.86)	0.20 (0.14, 0.27)		2800.6	2798.61	2827.63	2901.94		0.907608	7.10585e-08	1.33029e-23
Left Crus I	0.90 (0.85, 0.93)	0.36 (0.15, 0.53)		1.08 (0.74, 1.50)	-0.18 (-0.60, 0.15)	0.10 (0.07, 0.15)		0.90 (0.85, 0.93)	0.10 (0.07, 0.15)		2533.19	2532.2	2594.29	2685.08		0.313189	1.957e-15	1.40723e-34
Right Crus I	0.89 (0.85, 0.92)	0.26 (0.02, 0.47)		1.25 (0.86, 1.75)	-0.36 (-0.85, 0.04)	0.11 (0.08, 0.15)		0.89 (0.85, 0.92)	0.11 (0.08, 0.15)		2515.49	2516.61	2581.57	2661.69		0.0773376	1.56867e-16	2.42579e-33
Left Crus II	0.66 (0.53, 0.76)	0.13 (-0.07, 0.32)		1.06 (0.62, 1.51)	-0.39 (-0.81, -0.01)	0.34 (0.25, 0.47)		0.63 (0.48, 0.74)	0.37 (0.26, 0.52)		2834.59	2836.62	2853.9	2878.8		0.044646	3.89416e-06	3.38329e-11
Right Crus II	0.74 (0.63, 0.81)	0.27 (0.09, 0.44)		0.93 (0.56, 1.33)	-0.19 (-0.57, 0.14)	0.26 (0.19, 0.37)		0.73 (0.61, 0.81)	0.27 (0.19, 0.39)		2588.14	2587.3	2609.16	2650.95		0.280406	1.6007e-06	3.10337e-15
Left VIIB	0.56 (0.39, 0.67)	0.20 (-0.01, 0.38)		0.72 (0.25, 1.21)	-0.17 (-0.60, 0.22)	0.44 (0.33, 0.61)		0.54 (0.38, 0.66)	0.46 (0.34, 0.62)		2789.51	2788.14	2796.25	2817.65		0.42413	0.00311041	1.04923e-07
Right VIIB	0.51 (0.35, 0.63)	0.02 (-0.19, 0.23)		0.98 (0.47, 1.49)	-0.47 (-0.92, -0.03)	0.49 (0.37, 0.65)		0.46 (0.29, 0.59)	0.54 (0.41, 0.71)		2830.45	2832.94	2842.72	2856.94		0.0341426	0.000158157	2.39177e-07
Inferior Posterior
Left VIIIA	0.56 (0.42, 0.68)	0.07 (-0.14, 0.27)		0.98 (0.50, 1.48)	-0.42 (-0.86, 0.00)	0.44 (0.32, 0.58)		0.52 (0.36, 0.65)	0.48 (0.35, 0.64)		2895.12	2896.97	2908.79	2927.43		0.0497504	7.5379e-05	1.30256e-08
Right VIIIA	0.52 (0.37, 0.64)	0.21 (0.00, 0.39)		0.62 (0.16, 1.11)	-0.10 (-0.54, 0.29)	0.48 (0.36, 0.63)		0.51 (0.36, 0.63)	0.49 (0.37, 0.64)		3085.83	3084.06	3090.75	3117.67		0.627017	0.00848367	1.64755e-08
Left VIIIB	0.69 (0.58, 0.77)	0.22 (0.01, 0.41)		0.94 (0.53, 1.41)	-0.25 (-0.69, 0.13)	0.31 (0.23, 0.42)		0.68 (0.57, 0.77)	0.32 (0.23, 0.43)		3150.56	3150.09	3169.9	3214.5		0.21633	3.84749e-06	1.76976e-15
Right VIIIB	0.56 (0.41, 0.68)	0.33 (0.13, 0.49)		0.47 (0.04, 0.93)	0.09 (-0.32, 0.44)	0.44 (0.32, 0.59)		0.57 (0.43, 0.68)	0.43 (0.32, 0.57)		3069.76	3067.98	3072.37	3108.45		0.644556	0.0318372	5.3875e-10
Left IX	0.90 (0.87, 0.93)	0.38 (0.17, 0.54)		1.06 (0.74, 1.46)	-0.15 (-0.56, 0.17)	0.10 (0.07, 0.13)		0.91 (0.87, 0.93)	0.09 (0.07, 0.13)		2856.11	2854.87	2927.34	3033.04		0.382999	1.14886e-17	5.13575e-40
Right IX	0.89 (0.85, 0.92)	0.44 (0.26, 0.59)		0.90 (0.61, 1.27)	-0.00 (-0.38, 0.28)	0.11 (0.08, 0.15)		0.89 (0.85, 0.92)	0.11 (0.08, 0.15)		2945.7	2943.7	3000	3108.15		0.982871	6.21509e-14	7.1448e-37
Flocculonodular
Left X	0.65 (0.53, 0.74)	0.10 (-0.11, 0.29)		1.11 (0.67, 1.57)	-0.46 (-0.88, -0.06)	0.35 (0.26, 0.47)		0.62 (0.48, 0.72)	0.38 (0.28, 0.52)		3167.45	3170.67	3189.87	3218.19		0.0223295	7.7281e-07	1.296e-12
Right X	0.71 (0.60, 0.79)	0.16 (-0.03, 0.33)		1.10 (0.71, 1.51)	-0.39 (-0.78, -0.04)	0.29 (0.21, 0.40)		0.68 (0.56, 0.77)	0.32 (0.23, 0.44)		3139.55	3142.41	3166.43	3199.27		0.0274749	7.69892e-08	1.45864e-14
Vermis
Vermis VI	0.71 (0.60, 0.79)	0.38 (0.20, 0.52)		0.67 (0.33, 1.04)	0.04 (-0.31, 0.33)	0.29 (0.21, 0.40)		0.71 (0.61, 0.79)	0.29 (0.21, 0.39)		3002.73	3000.8	3015.02	3072.42		0.79728	0.000157068	9.98362e-17
Vermis VII	0.76 (0.67, 0.82)	0.47 (0.29, 0.62)		0.57 (0.26, 0.95)	0.19 (-0.18, 0.47)	0.24 (0.18, 0.33)		0.76 (0.68, 0.82)	0.24 (0.18, 0.32)		3041.41	3040.58	3053.24	3139.52		0.278242	0.000200302	6.69323e-23
Vermis VIII	0.89 (0.84, 0.92)	0.28 (0.07, 0.46)		1.21 (0.85, 1.64)	-0.32 (-0.75, 0.03)	0.11 (0.08, 0.16)		0.89 (0.84, 0.92)	0.11 (0.08, 0.16)		2735.28	2736.42	2803.17	2876.66		0.0765792	6.28417e-17	2.70047e-32
Vermis VIX	0.68 (0.56, 0.76)	0.37 (0.18, 0.52)		0.62 (0.26, 1.03)	0.06 (-0.33, 0.37)	0.32 (0.24, 0.44)		0.68 (0.57, 0.76)	0.32 (0.24, 0.43)		3015.08	3013.18	3024.31	3079.82		0.756413	0.000803789	1.18689e-15
Vermis X	0.70 (0.59, 0.78)	0.28 (0.07, 0.45)		0.85 (0.46, 1.29)	-0.15 (-0.57, 0.21)	0.30 (0.22, 0.41)		0.70 (0.58, 0.78)	0.30 (0.22, 0.42)		3113.1	3111.69	3129.99	3176.14		0.442049	1.38631e-05	2.77667e-15
White Matter
Corpus Medullare	0.92 (0.88, 0.94)	0.39 (0.21, 0.54)		1.06 (0.76, 1.42)	-0.14 (-0.51, 0.15)	0.08 (0.06, 0.12)		0.92 (0.88, 0.94)	0.08 (0.06, 0.12)		2394.53	2393.33	2473.75	2570.59		0.371201	2.02593e-19	7.96397e-40
Global
Total Cerebellar Volume	0.95 (0.93, 0.97)	0.37 (0.14, 0.54)		1.17 (0.82, 1.63)	-0.22 (-0.67, 0.13)	0.05 (0.03, 0.07)		0.96 (0.93, 0.97)	0.04 (0.03, 0.07)		1761.24	1760.57	1861.21	1948.98		0.248616	5.63455e-24	2.31748e-42
Bold q-values significant at 0.05
Twin correlations obtained from saturated models with equal means and variances across birth order, zygosity, and twins/singletons siblings of twins.
Variance component estimates obtained from univariate models fit separately to the QTIM and QTAB datasets (allowing means and estimated variance components to differ between datasets).
Note: We used the direct variance parameterisation of the univariate ACE model, which does not bound variance estimates to be positive (i.e., negative variance estimates are possible). Negative C variance component estimates can indicate schotastic noise around a zero C estimate or evidence of non-additive genetic effects (D, e.g., dominance and epistasis). However, as the present study did not h…

## Sheet: Table S4
TABLE S4. Variance component estimates (relative to total phenotypic variance) and model fit statistics (AIC, LRT) for the pooled dataset.
	Variance Estimates (95% CI)			Equate ACE		Variance Estimates (95% CI)			Model Fit (AIC)					Model Fit (LRT q-values)
	A	C	E	q-value		A	E		ACE	AE	CE	E		ACE drop C	ACE drop A	ACE drop AC
Anterior
Left I-III	0.98 (0.73, 1.23)	-0.30 (-0.53, -0.09)	0.33 (0.27, 0.40)	0.763771		0.64 (0.56, 0.71)	0.36 (0.29, 0.44)		690.25	696.07	741.96	815.26		0.0533166	5.62224e-13	1.65511e-28
Right I-III	0.95 (0.69, 1.21)	-0.31 (-0.54, -0.09)	0.36 (0.29, 0.44)	0.491295		0.60 (0.51, 0.68)	0.40 (0.32, 0.49)		703.06	708.76	746.47	804.11		0.0533166	2.89429e-11	2.0368e-23
Left IV	0.62 (0.37, 0.88)	-0.01 (-0.24, 0.20)	0.39 (0.32, 0.48)	0.763771		0.61 (0.53, 0.68)	0.39 (0.32, 0.47)		698.3	696.31	719.26	818.7		0.900401	2.00132e-06	1.48352e-27
Right IV	0.79 (0.52, 1.06)	-0.20 (-0.43, 0.03)	0.41 (0.33, 0.50)	0.763771		0.57 (0.48, 0.65)	0.43 (0.35, 0.52)		764.05	765.03	793.03	856.5		0.349231	3.77966e-08	1.37322e-21
Left V	0.66 (0.37, 0.94)	-0.16 (-0.40, 0.06)	0.50 (0.41, 0.61)	0.763771		0.47 (0.36, 0.56)	0.53 (0.44, 0.64)		775.07	775.08	791.66	831.91		0.501379	1.80789e-05	6.13649e-14
Right V	0.27 (-0.01, 0.54)	0.21 (-0.02, 0.42)	0.52 (0.44, 0.63)	0.763771		0.50 (0.41, 0.58)	0.50 (0.42, 0.59)		637.04	638.15	638.66	718.12		0.349231	0.0568162	3.4717e-19
Superior Posterior
Left VI	0.73 (0.55, 0.93)	0.07 (-0.13, 0.24)	0.20 (0.17, 0.25)	0.763771		0.80 (0.75, 0.84)	0.20 (0.16, 0.25)		353.41	351.92	412.43	614.08		0.722699	1.63523e-14	1.08504e-57
Right VI	0.70 (0.52, 0.89)	0.12 (-0.07, 0.28)	0.19 (0.15, 0.23)	0.803654		0.81 (0.77, 0.85)	0.19 (0.15, 0.23)		415.82	415.37	475.62	692.73		0.614865	1.22296e-14	4.13512e-61
Left Crus I	0.93 (0.74, 1.16)	-0.07 (-0.29, 0.13)	0.13 (0.11, 0.17)	0.655812		0.87 (0.83, 0.89)	0.13 (0.11, 0.17)		331.53	329.93	438.23	642.18		0.742937	9.14824e-25	2.28964e-68
Right Crus I	0.98 (0.76, 1.25)	-0.13 (-0.39, 0.10)	0.14 (0.11, 0.18)	0.423999		0.86 (0.82, 0.89)	0.14 (0.11, 0.18)		388.04	387.18	486.41	661.88		0.662899	5.2363e-23	1.68641e-60
Left Crus II	0.89 (0.64, 1.15)	-0.20 (-0.44, 0.02)	0.31 (0.25, 0.39)	0.763771		0.67 (0.59, 0.74)	0.33 (0.26, 0.41)		631.09	632.23	671.89	750.62		0.349231	9.78423e-11	2.17895e-27
Right Crus II	0.79 (0.55, 1.05)	-0.10 (-0.34, 0.11)	0.31 (0.25, 0.38)	0.763771		0.68 (0.61, 0.75)	0.32 (0.25, 0.39)		462.29	461.09	498.12	593.53		0.722699	1.17405e-09	8.30851e-30
Left VIIB	0.72 (0.44, 1.00)	-0.14 (-0.38, 0.09)	0.41 (0.34, 0.51)	0.904388		0.57 (0.47, 0.65)	0.43 (0.35, 0.53)		530.13	529.44	552.29	615.19		0.662612	1.11961e-06	4.92902e-20
Right VIIB	0.45 (0.18, 0.73)	0.10 (-0.14, 0.32)	0.45 (0.36, 0.55)	0.0309483		0.57 (0.48, 0.64)	0.43 (0.36, 0.52)		663.11	661.81	671.18	754.06		0.722699	0.00155821	2.80023e-21
Inferior Posterior
Left VIIIA	0.76 (0.49, 1.03)	-0.19 (-0.42, 0.04)	0.42 (0.35, 0.51)	0.0786748		0.55 (0.46, 0.63)	0.45 (0.37, 0.54)		528.29	528.9	555	624.22		0.385521	1.10536e-07	2.51506e-22
Right VIIIA	0.56 (0.29, 0.83)	-0.04 (-0.27, 0.18)	0.47 (0.39, 0.57)	0.763771		0.52 (0.43, 0.60)	0.48 (0.40, 0.57)		709.8	707.9	723.73	795.21		0.85261	7.03204e-05	4.27825e-20
Left VIIIB	0.67 (0.44, 0.91)	-0.03 (-0.24, 0.17)	0.36 (0.29, 0.44)	0.763771		0.64 (0.56, 0.70)	0.36 (0.30, 0.44)		767.51	765.58	795.44	906.41		0.85261	6.2077e-08	1.93412e-31
Right VIIIB	0.59 (0.33, 0.84)	0.01 (-0.20, 0.22)	0.40 (0.33, 0.49)	0.763771		0.60 (0.52, 0.67)	0.40 (0.33, 0.48)		697.46	695.48	714.43	804.52		0.900401	1.54243e-05	1.05843e-24
Left IX	0.95 (0.78, 1.15)	-0.04 (-0.24, 0.13)	0.09 (0.08, 0.12)	0.904388		0.91 (0.88, 0.92)	0.09 (0.08, 0.12)		476.67	474.89	643.28	905.36		0.771246	4.32165e-37	3.19625e-93
Right IX	0.93 (0.75, 1.13)	-0.05 (-0.25, 0.12)	0.13 (0.10, 0.16)	0.763771		0.87 (0.84, 0.90)	0.13 (0.10, 0.16)		567.18	565.52	691.96	913.13		0.742937	1.2073e-28	9.88696e-76
Flocculonodular
Left X	0.98 (0.73, 1.24)	-0.31 (-0.55, -0.09)	0.33 (0.27, 0.40)	0.763771		0.64 (0.56, 0.71)	0.36 (0.29, 0.44)		785.22	791.05	835.68	905.84		0.0533166	9.75214e-13	1.39658e-27
Right X	0.88 (0.64, 1.14)	-0.22 (-0.45, -0.01)	0.34 (0.28, 0.41)	0.763771		0.64 (0.56, 0.71)	0.36 (0.29, 0.44)		752.62	754.75	796.18	881.51		0.304609	2.8543e-11	2.51534e-29
Vermis
Vermis VI	0.82 (0.62, 1.04)	-0.05 (-0.26, 0.13)	0.23 (0.19, 0.29)	0.426738		0.77 (0.71, 0.81)	0.23 (0.19, 0.29)		620.92	619.18	679.03	824.75		0.763732	2.3574e-14	1.79302e-45
Vermis VII	0.86 (0.65, 1.08)	-0.08 (-0.30, 0.11)	0.23 (0.18, 0.28)	0.763771		0.77 (0.72, 0.81)	0.23 (0.19, 0.28)		660.8	659.47	724.16	883.19		0.722699	2.26288e-15	2.00649e-49
Vermis VIII	0.98 (0.79, 1.19)	-0.10 (-0.31, 0.08)	0.12 (0.10, 0.15)	0.763771		0.88 (0.85, 0.90)	0.12 (0.10, 0.15)		349.68	348.76	485.92	692.11		0.662899	4.68317e-31	4.30395e-75
Vermis IX	0.68 (0.49, 0.89)	0.07 (-0.13, 0.24)	0.25 (0.20, 0.31)	0.0657225		0.76 (0.70, 0.80)	0.24 (0.20, 0.30)		639.26	637.78	682.5	854.28		0.722699	2.96803e-11	7.25764e-48
Vermis X	0.77 (0.57, 0.98)	-0.03 (-0.22, 0.15)	0.25 (0.21, 0.31)	0.50788		0.74 (0.69, 0.79)	0.26 (0.21, 0.31)		728.3	726.38	778.42	925.23		0.85261	1.08355e-12	5.22635e-44
White Matter
Corpus Medullare	0.94 (0.77, 1.14)	-0.05 (-0.25, 0.12)	0.11 (0.09, 0.14)	0.218898		0.89 (0.86, 0.91)	0.11 (0.09, 0.14)		16.97	15.32	157.59	395.68		0.742937	1.03425e-31	1.13901e-82
Global
Total Cerebellar Volume	1.00 (0.79, 1.26)	-0.09 (-0.34, 0.12)	0.09 (0.07, 0.11)	0.0288824		0.91 (0.89, 0.93)	0.09 (0.07, 0.11)		-158.48	-159.9	-21.69	169.53		0.722699	4.68317e-31	4.64064e-72
Bold q-values significant at 0.05
Note: We used the direct variance parameterisation of the univariate ACE model, which does not bound variance estimates to be positive (i.e., negative variance estimates are possible). Negative C variance component estimates can indicate schotastic noise around a zero C estimate or evidence of non-additive genetic effects (D, e.g., dominance and epistasis). However, as the present study did not h…

## Sheet: Table S5
TABLE S5. Volume mean, standard deviation, twin correlations, and variance component estimates (relative to total phenotypic variance) for paediatric and adult parcellation volumes in the QTAB dataset.
	Paediatric										Adult
	Excluded			Twin Correlation (95% CI)		Variance Estimates (95% CI)			Excluded			Twin Correlation (95% CI)		Variance Estimates (95% CI)
	QC	Outlier	Mean (SD)	rMZ	rDZ	A	E		QC	Outlier	Mean (SD)	rMZ	rDZ	A	E
Anterior
Left I-V	0	1	6272 (896)	0.76 (0.67, 0.82)	0.20 (-0.01, 0.38)	0.75 (0.65, 0.82)	0.25 (0.18, 0.35)		0	1	7727 (902)	0.66 (0.54, 0.75)	0.40 (0.21, 0.55)	0.67 (0.56, 0.76)	0.33 (0.24, 0.44)
Right I-V	0	0	6087 (888)	0.74 (0.64, 0.81)	0.26 (0.08, 0.42)	0.73 (0.62, 0.80)	0.27 (0.20, 0.38)		1	0	8241 (971)	0.76 (0.67, 0.83)	0.39 (0.21, 0.53)	0.76 (0.67, 0.83)	0.24 (0.17, 0.33)
Superior Posterior
Left VI	0	0	10817 (1520)	0.85 (0.80, 0.89)	0.36 (0.17, 0.51)	0.85 (0.80, 0.89)	0.15 (0.11, 0.20)		1	0	10153 (1278)	0.78 (0.70, 0.84)	0.34 (0.14, 0.50)	0.78 (0.70, 0.84)	0.22 (0.16, 0.30)
Right VI	1	0	10648 (1475)	0.89 (0.84, 0.92)	0.49 (0.32, 0.62)	0.89 (0.84, 0.92)	0.11 (0.08, 0.16)		2	0	9963 (1228)	0.80 (0.73, 0.86)	0.39 (0.21, 0.54)	0.80 (0.73, 0.86)	0.20 (0.14, 0.27)
Left Crus I	2	0	15505 (2051)	0.89 (0.84, 0.92)	0.40 (0.21, 0.55)	0.89 (0.84, 0.92)	0.11 (0.08, 0.16)		21	0	14897 (1811)	0.90 (0.85, 0.93)	0.36 (0.15, 0.53)	0.90 (0.85, 0.93)	0.10 (0.07, 0.15)
Right Crus I	4	0	15527 (2111)	0.91 (0.87, 0.94)	0.42 (0.23, 0.57)	0.91 (0.87, 0.94)	0.09 (0.06, 0.13)		22	0	14778 (1795)	0.89 (0.85, 0.92)	0.26 (0.02, 0.47)	0.89 (0.85, 0.92)	0.11 (0.08, 0.15)
Left Crus II-VIIB	0	1	15901 (2086)	0.86 (0.80, 0.90)	0.43 (0.24, 0.58)	0.86 (0.80, 0.90)	0.14 (0.10, 0.20)		24	0	16342 (1982)	0.85 (0.78, 0.89)	0.32 (0.11, 0.49)	0.85 (0.78, 0.89)	0.15 (0.11, 0.22)
Right Crus II-VIIB	2	0	15050 (2059)	0.80 (0.72, 0.86)	0.40 (0.23, 0.54)	0.80 (0.72, 0.85)	0.20 (0.15, 0.28)		19	3	16933 (1990)	0.84 (0.78, 0.88)	0.32 (0.11, 0.49)	0.84 (0.77, 0.89)	0.16 (0.11, 0.23)
Inferior Posterior
Left VIII	0	1	11540 (1607)	0.71 (0.60, 0.78)	0.31 (0.10, 0.48)	0.70 (0.60, 0.78)	0.30 (0.22, 0.40)		8	2	8220 (1192)	0.63 (0.50, 0.73)	0.23 (0.02, 0.41)	0.62 (0.48, 0.72)	0.38 (0.28, 0.52)
Right VIII	0	1	11942 (1763)	0.76 (0.67, 0.82)	0.24 (0.01, 0.43)	0.75 (0.66, 0.82)	0.25 (0.18, 0.34)		8	0	7845 (1182)	0.66 (0.53, 0.75)	0.17 (-0.02, 0.35)	0.63 (0.49, 0.74)	0.37 (0.26, 0.51)
Left IX	1	1	3463 (620)	0.95 (0.93, 0.96)	0.40 (0.21, 0.55)	0.95 (0.93, 0.97)	0.05 (0.03, 0.07)		5	1	3275 (607)	0.90 (0.87, 0.93)	0.38 (0.17, 0.54)	0.91 (0.87, 0.93)	0.09 (0.07, 0.13)
Right IX	1	1	3491 (627)	0.95 (0.93, 0.97)	0.46 (0.28, 0.60)	0.95 (0.93, 0.97)	0.05 (0.03, 0.07)		5	0	3185 (642)	0.89 (0.85, 0.92)	0.44 (0.26, 0.59)	0.89 (0.85, 0.92)	0.11 (0.08, 0.15)
Flocculonodular
Left X	0	0	579 (93)	0.85 (0.79, 0.89)	0.12 (-0.09, 0.31)	0.85 (0.78, 0.89)	0.15 (0.11, 0.22)		0	0	427 (68)	0.65 (0.53, 0.74)	0.10 (-0.11, 0.29)	0.62 (0.48, 0.72)	0.38 (0.28, 0.52)
Right X	0	0	578 (91)	0.84 (0.78, 0.88)	0.20 (0.00, 0.38)	0.84 (0.77, 0.89)	0.16 (0.11, 0.23)		0	1	455 (71)	0.71 (0.60, 0.79)	0.16 (-0.03, 0.33)	0.68 (0.56, 0.77)	0.32 (0.23, 0.44)
Vermis
Vermis I-V	0	2	2384 (279)	0.83 (0.76, 0.88)	0.55 (0.39, 0.67)	0.83 (0.77, 0.87)	0.17 (0.13, 0.23)
Vermis VI-VII	0	2	1558 (181)	0.80 (0.72, 0.86)	0.44 (0.26, 0.58)	0.81 (0.73, 0.86)	0.19 (0.14, 0.27)		1	0	2669 (303)	0.80 (0.72, 0.86)	0.45 (0.28, 0.59)	0.80 (0.73, 0.86)	0.20 (0.14, 0.27)
Vermis VIII-X	0	2	2548 (318)	0.87 (0.82, 0.91)	0.34 (0.15, 0.50)	0.87 (0.82, 0.91)	0.13 (0.09, 0.18)		0	2	3443 (406)	0.91 (0.88, 0.94)	0.36 (0.17, 0.52)	0.91 (0.88, 0.94)	0.09 (0.06, 0.12)
White Matter
Corpus Medullare	0	1	12341 (1317)	0.92 (0.88, 0.94)	0.53 (0.37, 0.65)	0.92 (0.88, 0.94)	0.08 (0.06, 0.12)		0	3	12006 (1287)	0.92 (0.88, 0.94)	0.39 (0.21, 0.54)	0.92 (0.88, 0.94)	0.08 (0.06, 0.12)
Global
Total Cerebellar Volume*	7	7	145745 (12599)	0.96 (0.94, 0.97)	0.45 (0.26, 0.60)	0.96 (0.94, 0.97)	0.04 (0.03, 0.06)		45	4	140009 (11507)	0.95 (0.93, 0.97)	0.37 (0.14, 0.55)	0.96 (0.93, 0.97)	0.04 (0.03, 0.07)
Twin correlations obtained from saturated models with equal means and variances across birth order, zygosity, and twins/singletons siblings of twins
Variance components estimates taken from the best fitting model for each volume
* Total cerebellar volume was excluded for participants with individual regions excluded due to QC or outlier values
Key
	Region exists in both paediatric and adult parcellation
	Volumes from the adult parcellation are summed to create an equivalent region volume
	No equivalent - the adult parcellation does not deliniate the anterior lobe vermis

## Sheet: Table S6
TABLE S6. Test-retest reliabiltiy estimates in the QTIM test-retest dataset (n = 43) using ACAPULCO v0.2.1 and v0.3.0
	v0.2.1	v0.3.0
	ICC (95% CI)	ICC (95% CI)
Anterior
Left I-III	0.96 (0.93, 0.98)	0.93 (0.88, 0.96)
Right I-III	0.92 (0.85, 0.95)	0.93 (0.88, 0.96)
Left IV	0.92 (0.86, 0.96)	0.93 (0.87, 0.96)
Right IV	0.84 (0.72, 0.91)	0.86 (0.76, 0.92)
Left V	0.87 (0.77, 0.92)	0.84 (0.72, 0.91)
Right V	0.91 (0.84, 0.95)	0.90 (0.82, 0.94)
Superior Posterior
Left VI	0.96 (0.93, 0.98)	0.96 (0.93, 0.98)
Right VI	0.96 (0.93, 0.98)	0.96 (0.93, 0.98)
Left Crus I	0.98 (0.97, 0.99)	0.98 (0.96, 0.99)
Right Crus I	0.95 (0.90, 0.97)	0.96 (0.92, 0.98)
Left Crus II	0.91 (0.85, 0.95)	0.93 (0.88, 0.96)
Right Crus II	0.92 (0.85, 0.95)	0.91 (0.84, 0.95)
Left VIIB	0.91 (0.83, 0.95)	0.90 (0.83, 0.95)
Right VIIB	0.84 (0.73, 0.91)	0.84 (0.72, 0.91)
Inferior Posterior
Left VIIIA	0.88 (0.79, 0.93)	0.85 (0.75, 0.92)
Right VIIIA	0.77 (0.61, 0.87)	0.83 (0.70, 0.90)
Left VIIIB	0.91 (0.84, 0.95)	0.94 (0.90, 0.97)
Right VIIIB	0.91 (0.84, 0.95)	0.89 (0.81, 0.94)
Left IX	0.96 (0.92, 0.98)	0.96 (0.93, 0.98)
Right IX	0.95 (0.92, 0.97)	0.95 (0.91, 0.97)
Flocculonodular
Left X	0.93 (0.87, 0.96)	0.95 (0.90, 0.97)
Right X	0.84 (0.73, 0.91)	0.84 (0.72, 0.91)
Vermis
Vermis VI	0.94 (0.89, 0.97)	0.95 (0.91, 0.97)
Vermis VII	0.96 (0.92, 0.98)	0.94 (0.89, 0.97)
Vermis VIII	0.95 (0.90, 0.97)	0.95 (0.91, 0.97)
Vermis IX	0.93 (0.88, 0.96)	0.93 (0.88, 0.96)
Vermis X	0.95 (0.91, 0.97)	0.96 (0.92, 0.98)
White Matter
Corpus Medullare	0.92 (0.85, 0.96)	0.92 (0.86, 0.96)
Global
Total Cerebellar Volume	0.95 (0.92, 0.97)	0.96 (0.93, 0.98)

## Sheet: Table S7
TABLE S7. Meta-analysis heritability estimates with 95% confidence intervals
	Meta-Analysis Estimates			Pooled Dataset
	Sample Size	Standard Error
Anterior
Left I-III	0.65 (0.58, 0.73)	0.66 (0.58, 0.73)		0.64 (0.56, 0.71)
Right I-III	0.62 (0.54, 0.70)	0.62 (0.54, 0.71)		0.60 (0.51, 0.68)
Left IV	0.61 (0.54, 0.69)	0.61 (0.54, 0.69)		0.61 (0.53, 0.68)
Right IV	0.56 (0.48, 0.65)	0.58 (0.50, 0.66)		0.57 (0.48, 0.65)
Left V	0.46 (0.36, 0.56)	0.47 (0.37, 0.57)		0.47 (0.36, 0.56)
Right V	0.50 (0.42, 0.59)	0.50 (0.42, 0.59)		0.50 (0.41, 0.58)
Superior Posterior
Left VI	0.80 (0.76, 0.84)	0.80 (0.76, 0.84)		0.80 (0.75, 0.84)
Right VI	0.81 (0.78, 0.85)	0.82 (0.78, 0.85)		0.81 (0.77, 0.85)
Left Crus I	0.87 (0.84, 0.90)	0.88 (0.85, 0.90)		0.87 (0.83, 0.89)
Right Crus I	0.86 (0.82, 0.89)	0.87 (0.84, 0.90)		0.86 (0.82, 0.89)
Left Crus II	0.67 (0.60, 0.75)	0.68 (0.61, 0.75)		0.67 (0.59, 0.74)
Right Crus II	0.69 (0.62, 0.76)	0.69 (0.63, 0.76)		0.68 (0.61, 0.75)
Left VIIB	0.57 (0.48, 0.66)	0.57 (0.49, 0.66)		0.57 (0.47, 0.65)
Right VIIB	0.55 (0.46, 0.63)	0.57 (0.49, 0.66)		0.57 (0.48, 0.64)
Inferior Posterior
Left VIIIA	0.56 (0.48, 0.65)	0.57 (0.48, 0.65)		0.55 (0.46, 0.63)
Right VIIIA	0.53 (0.44, 0.61)	0.53 (0.44, 0.61)		0.52 (0.43, 0.60)
Left VIIIB	0.64 (0.57, 0.71)	0.64 (0.58, 0.71)		0.64 (0.56, 0.70)
Right VIIIB	0.61 (0.53, 0.69)	0.61 (0.53, 0.69)		0.60 (0.52, 0.67)
Left IX	0.91 (0.89, 0.93)	0.91 (0.89, 0.93)		0.91 (0.88, 0.92)
Right IX	0.87 (0.85, 0.90)	0.88 (0.85, 0.90)		0.87 (0.84, 0.90)
Flocculonodular
Left X	0.65 (0.57, 0.72)	0.65 (0.57, 0.72)		0.64 (0.56, 0.71)
Right X	0.64 (0.57, 0.71)	0.64 (0.57, 0.72)		0.64 (0.56, 0.71)
Vermis
Vermis VI	0.77 (0.73, 0.82)	0.79 (0.74, 0.83)		0.77 (0.71, 0.81)
Vermis VII	0.77 (0.72, 0.82)	0.77 (0.72, 0.82)		0.77 (0.72, 0.81)
Vermis VIII	0.88 (0.85, 0.90)	0.88 (0.85, 0.91)		0.88 (0.85, 0.90)
Vermis IX	0.77 (0.72, 0.82)	0.80 (0.75, 0.84)		0.76 (0.70, 0.80)
Vermis X	0.75 (0.70, 0.80)	0.76 (0.71, 0.81)		0.74 (0.69, 0.79)
White Matter
Corpus Medullare	0.89 (0.86, 0.91)	0.90 (0.88, 0.92)		0.89 (0.86, 0.91)
Global
Total Cerebellar Volume	0.91 (0.89, 0.94)	0.94 (0.93, 0.96)		0.91 (0.89, 0.93)
Sample size: weighted by the number of participants from complete twin pairs (including siblings)
Standard error: weighted by the reciprocal of the square of the standard error - standard error estimate from OpenMx function mxSE
Pooled dataset: estimates from the pooled-dataset (separate means, equated estimated variance components - i.e., Table S4)
Meta-analysis heritability estimates and 95% confidence intervals calculated following the formulas of Kochunov et al., (2014). https://doi.org/10.1016/j.neuroimage.2014.03.033.
